# Supplementary material for: The genome of Dioscorea zingiberensis sheds light on the biosynthesis, origin and evolution of the medicinally important diosgenin saponins
Source: Hortic Res. 2022 Jul 25;9:uhac165. doi: 10.1093/hr/uhac165 (PMC9531337; doi:10.1093/hr/uhac165)
Supplement: Web_Material_uhac165 [file web_material_uhac165.zip]

Archive with 2 entries (2 files):
- Supplementary_Information_revised.docx
- Supplementary_Table_revised.xlsx
