# Supplementary material for: The genome of Dioscorea zingiberensis sheds light on the biosynthesis, origin and evolution of the medicinally important diosgenin saponins
Source: Hortic Res. 2022 Jul 25;9:uhac165. doi: 10.1093/hr/uhac165 (PMC9531337; doi:10.1093/hr/uhac165)
Supplement: Web_Material_uhac165 [file web_material_uhac165.zip › Supplementary_Table_revised.xlsx]

## Sheet: Supplementary Table 1
Supplementary Table 1. Summary of sequencing methods and sequence coverage.
Illumina NovaSeq
Total data (Gb)	Reads_Length (bp)	Sequencing coverage (×)
91.34	2×150	109.92
Oxford Nanopore
Total data (Gb)	Reads_Length (bp)	Sequencing coverage (×)
117.18	19585	145.97
Hi-C sequencing
Total data (Gb)	Reads_Length (bp)	Sequencing coverage (×)
194.77	2×150	309.82
10x Genomics
Total data (Gb)	Sequencing coverage (×)
106.97	170.16

## Sheet: Supplementary Table 2
Supplementary Table 2. Statistics of Hi-C assisted genome assembly.
StatType	Scaffold Length	Scaffold Number	Contig Length	Contig Number
N50	55778752	5	1164246	97
N60	52966896	6	704945	170
N70	50744574	7	459095	280
N80	44148893	8	335460	442
N90	34450129	10	227014	668
Longest	97296456	1	13616065	1
Total	629184705	210	629094305	1114
Length>=1kb	629184705	210	629094305	1114
Length>=2kb	629184705	210	629094305	1114
Length>=5kb	629184705	210	629094305	1114

## Sheet: Supplementary Table 3
Supplementary Table 3. Statistics of chromosome length of the D. zingiberensis genome.
Chromosome	Size (bp)
LG01	97284756
LG02	73662690
LG03	72261003
LG04	62506941
LG05	55772152
LG06	52958196
LG07	50739274
LG08	44141993
LG09	43755363
LG10	34442929
Total	587,525,297(93.39%)

## Sheet: Supplementary Table 4
Supplementary Table 4. Statistics of genome mapping results of Illumina and ONT reads.
	Total Reads	Map Reads	Mapping Rate (%)
Illumina NovaSeq	606157806	601921751	99.3
Oxford Nanopore	11283307	11210308	99.35

## Sheet: Supplementary Table 5
Supplementary Table 5. Evaluation of genome assembly completeness using BUSCO and CEGMA.
BUSCO	Total BUSCOs	Complete		Fragmented*
		BUSCOs	Percent (%)	BUSCOs	Percent(%)
	1614	1563	96.84	18	1.12
CEGMA	Total core genes	Complete		Complete + Partial#
		Prots	Percent (%)	Prots	Percent (%)
	248	219	88.31	243	97.98
*Genes only partially recovered are classified as 'fragmented'.
# The length of the gene assembled is less than 70%.

## Sheet: Supplementary Table 6
Supplementary Table 6. Statistics of repeat sequences in the D. zingiberensis genome.
Type	Copy number	Length (bp)	Percentage of sequence(%)
Class I: LTR			47.87
Copia	79021	28684033	4.56
Gypsy	233536	128746710	20.46
Other	326454	97230225	15.44
SINE	28595	2965358	0.47
LINE	120818	43591829	6.93
Class II: DNA transposon			8.62
CMC-EnSpm	26269	2623507	0.42
hAT	8538	3198783	0.5
MuDR	33947	6579719	1.05
PIF-Harbinger	9731	2647784	0.42
Other	166111	34283612	5.45
MITE	13232	2473934	0.39
RC	17984	2443654	0.39
Total TEs	1064236	355469148	56.5
Tandem Repeats	119682	5349078	0.85
Simple repeats	2027	189544	0.03
Other	101079	17537737	2.79
Total Repeats	1287082	378551220	60.17

## Sheet: Supplementary Table 7
Supplementary Table 7. Statistics of protein-coding gene annotation in the D. zingiberensis genome.
Gene set	Total number of gene	Mean gene length(bp)	Mean coding sequence length(bp)	Mean exons number per gene	Mean exon length(bp)	Mean intron length(bp)
De novo	33006	4067	1177	5.52	213	639
GeMoMa	19344	4316	1258	4.97	253	769
RNA-seq	22404	7016	2056	6.4	321	919
Final set	30322	4820	1215	5.55	219	792

## Sheet: Supplementary Table 8
Supplementary Table 8. Statistics of gene function annotation.
Database	Number	Percent (%)
KOG	16687	55.03
KEGG	11711	38.62
NR	28521	94.06
SwissProt	24319	80.2
GO	17939	59.16
Annotated	28777	94.9
Total gene	30322

## Sheet: Supplementary Table 9
Supplementary Table 9. Sequencing output and quality evaluation of RNA-seq data of 3 different tissues of D. zingiberensis.
Tissue type	Raw Reads	Clean Reads	Clean data (Gb)	Q20 (%)	Mapping rate
Leaf_1	24075582	23426362	7.03	97.93	95.4
Leaf_2	22708931	21920204	6.58	97.89	95.59
Leaf_3	20691249	19731112	5.92	97.86	95.48
Stem_1	90861508	89956506	13.49	98.1	94.52
Stem_2	83607682	82608416	12.39	98.08	94.41
Stem_3	75638484	74842426	11.23	98.01	94.27
Rhizome_1	76599256	75761050	11.36	98	90.13
Rhizome_2	64946470	64289240	9.64	98.01	90.08
Rhizome_3	68483950	67740926	10.16	98.01	90.14

## Sheet: Supplementary Table 10
Supplementary Table 10. Summary of gene family clustering.
Species	Genes Number	Genes number in families	Unclustered genes number	Family number	Unique Families number	Average genes number per family
D. zingiberensis	30322	24832	5490	13144	745	1.89
A. annua	63226	50906	12320	15548	3505	3.27
A. officinalis	26023	22602	3421	11671	550	1.94
A. thaliana	27412	22829	4583	12443	778	1.83
A. trichopoda	16804	14893	1911	11327	227	1.31
B. distachyon	25371	21543	3828	13798	476	1.56
D. rotundata	19023	15310	3713	9889	325	1.55
O. sativa	28225	19957	8268	13396	479	1.49
P. dactylifera	25399	22499	2900	12382	316	1.82
P. trichocarpa	31415	29294	2121	13230	467	2.21
S. lycopersicum	25355	22788	2567	12822	384	1.78
S. miltiorrhiza	30478	24005	6473	12222	926	1.96
V. vinifera	25382	23077	2305	13293	386	1.74

[truncated: 9 more sheets: Supplementary Table 11, SupplementaryTable 12, Supplementary Table 13, Supplementary Table 14, Supplementary Table 15, Supplementary Table 16, Supplementary Table 17, Supplementary Table 18, Supplementary Table 19]
